# Supplementary material for: Visible light-mediated dearomative spirocyclization/imination of nonactivated arenes through energy transfer catalysis
Source: Nat Commun. 2025 Apr 16;16:3610. doi: 10.1038/s41467-025-58808-0 (PMC12003774; doi:10.1038/s41467-025-58808-0)
Supplement: Supplementary file 3 — Source Data [file 41467_2025_58808_MOESM3_ESM.xlsx]

## Sheet: Cartesian coordinates
	[Ir(dFCF3ppy)2(dtbbpy)]
	E	H	G
	-2943.6	-2942.88	-2943.02
	1 1
	Ir 0.811900 0.008702 0.003130
	C -2.129884 -0.208141 -0.712179
	C -0.839632 -0.678218 -2.584209
	C -3.289795 -0.422046 -1.447670
	C -1.965557 -0.902368 -3.363176
	H 0.155744 -0.772609 -2.998601
	C -3.238503 -0.780939 -2.800249
	H -4.248609 -0.310861 -0.964076
	H -1.823523 -1.171632 -4.399417
	C -0.849380 0.666668 2.592079
	C -2.132549 0.168261 0.722551
	C -1.978455 0.867176 3.372947
	H 0.144495 0.782561 3.004641
	C -3.295458 0.357529 1.460049
	C -3.249500 0.718281 2.812307
	H -1.840358 1.140237 4.408716
	H -4.252540 0.225450 0.978282
	C 2.259064 -0.219519 -1.391822
	C 2.941904 -1.400145 -1.694928
	C 2.552478 0.963464 -2.131348
	C 3.883269 -1.397057 -2.710341
	H 2.757236 -2.320981 -1.157985
	C 3.517707 0.890069 -3.144614
	C 4.197525 -0.270408 -3.457514
	H 4.936658 -0.292879 -4.245719
	C 2.256636 0.261627 1.396318
	C 2.918071 1.454295 1.699758
	C 2.573123 -0.916730 2.133628
	C 3.861517 1.467170 2.713171
	H 2.715120 2.372244 1.164433
	C 3.539032 -0.826950 3.144851
	C 4.198106 0.345427 3.457958
	H 4.938454 0.380351 4.244569
	C 0.184172 -2.939636 0.300407
	C 1.839086 -2.120430 1.758543
	C 0.286823 -4.214758 0.825915
	H -0.508854 -2.717219 -0.496741
	C 1.976921 -3.400956 2.315730
	C 1.203799 -4.449811 1.851480
	H 2.687042 -3.565689 3.108983
	H 1.307206 -5.437101 2.283745
	C 0.134347 2.946443 -0.291802
	C 1.797768 2.153950 -1.755554
	C 0.216026 4.222964 -0.815633
	H -0.548763 2.713015 0.510420
	C 1.913351 3.437190 -2.312978
	C 1.125433 4.472706 -1.845759
	H 2.620658 3.614254 -3.106086
	H 1.217714 5.462795 -2.274814
	F 4.495058 2.629489 3.000103
	F 3.868396 -1.922737 3.875454
	F 3.825278 1.990628 -3.877490
	F 4.537574 -2.547839 -2.996930
	C -0.549538 -5.329420 0.268274
	C -0.664504 5.321432 -0.295141
	F 0.059081 6.390349 0.113947
	F -1.420828 4.925084 0.750848
	F -1.513305 5.775299 -1.250555
	F 0.155949 -6.105607 -0.592477
	F -1.004281 -6.148778 1.242720
	F -1.625164 -4.871684 -0.410438
	C -4.547974 0.929245 3.594638
	C -4.533390 -1.019351 -3.580602
	N -0.907763 -0.346260 -1.288252
	N -0.912642 0.332476 1.296444
	N 0.934203 -1.922870 0.748776
	N 0.899817 1.941725 -0.743519
	C -5.376980 0.277138 -3.559684
	H -6.303624 0.120380 -4.117672
	H -5.646370 0.574474 -2.543703
	H -4.833370 1.103693 -4.024753
	C -5.321657 -2.165126 -2.902937
	H -5.592388 -1.923336 -1.872668
	H -6.246353 -2.350076 -3.455490
	H -4.737387 -3.088992 -2.894668
	C -4.262706 -1.407236 -5.044237
	H -3.727820 -0.619210 -5.580996
	H -3.686363 -2.333229 -5.118896
	H -5.213777 -1.568289 -5.556430
	C -5.361843 2.057378 2.917645
	H -5.628747 1.809284 1.887879
	H -6.289541 2.222554 3.471426
	H -4.797687 2.993657 2.908168
	C -5.363426 -0.385096 3.575517
	H -4.801371 -1.199615 4.039900
	H -6.292290 -0.248093 4.135020
	H -5.628023 -0.688425 2.560031
	C -4.283544 1.323613 5.057685
	H -3.730830 0.547642 5.593945
	H -3.727364 2.261955 5.131044
	H -5.237111 1.464159 5.571272
	[Ir(dFCF3ppy)2(dtbbpy)]*
	E	H	G
	-2943.6	-2942.88	-2943.02
	1 3
	Ir 0.833883 -0.073817 0.007722
	C -2.118214 0.127864 -0.739622
	C -0.854921 -0.255017 -2.649881
	C -3.279846 0.146520 -1.502267
	C -1.983182 -0.245733 -3.456515
	H 0.129526 -0.416505 -3.069165
	C -3.243741 -0.043643 -2.889141
	H -4.228538 0.311418 -1.014364
	H -1.852758 -0.400085 -4.517383
	C -0.810328 0.477358 2.650253
	C -2.106514 0.322779 0.730558
	C -1.928210 0.673499 3.447641
	H 0.184809 0.461640 3.075667
	C -3.258812 0.516574 1.482959
	C -3.200188 0.698853 2.870237
	H -1.780845 0.803941 4.509537
	H -4.217486 0.525130 0.986804
	C 2.247615 -0.356810 -1.405301
	C 2.758682 -1.588256 -1.819726
	C 2.701425 0.843461 -2.026520
	C 3.705154 -1.617253 -2.830088
	H 2.435778 -2.518174 -1.371565
	C 3.663232 0.734465 -3.038777
	C 4.180449 -0.475470 -3.460461
	H 4.920250 -0.523229 -4.247129
	C 2.223090 -0.100670 1.435997
	C 3.006982 0.971002 1.866301
	C 2.383363 -1.430440 2.061592
	C 3.920679 0.780705 2.882106
	H 2.916903 1.951413 1.418113
	C 3.361365 -1.529081 3.097894
	C 4.113818 -0.470668 3.513046
	H 4.842269 -0.585590 4.304774
	C -0.185264 -2.921835 0.020880
	C 1.567141 -2.465338 1.574483
	C -0.249845 -4.247455 0.427863
	H -0.840565 -2.555885 -0.756417
	C 1.529552 -3.831255 1.991953
	C 0.646531 -4.715909 1.441466
	H 2.215268 -4.159984 2.756944
	H 0.623474 -5.749166 1.760765
	C 0.514093 2.950372 -0.039603
	C 2.100943 2.085570 -1.547211
	C 0.760558 4.246412 -0.453909
	H -0.207664 2.733827 0.733781
	C 2.384452 3.385339 -1.992713
	C 1.716791 4.466853 -1.446921
	H 3.125034 3.540557 -2.759568
	H 1.938714 5.470860 -1.786653
	F 4.679294 1.814421 3.313644
	F 3.561454 -2.724497 3.711022
	F 4.130496 1.844700 -3.660444
	F 4.198780 -2.811237 -3.228776
	C -1.234832 -5.179872 -0.183403
	C -0.002454 5.395452 0.139696
	F 0.822021 6.396429 0.523810
	F -0.724471 5.029507 1.220163
	F -0.870219 5.931624 -0.754296
	F -0.631589 -6.247887 -0.775010
	F -2.082870 -5.706684 0.744231
	F -2.005534 -4.592400 -1.127706
	C -4.486928 0.912983 3.670542
	C -4.541542 -0.024823 -3.699753
	N -0.910143 -0.078697 -1.323145
	N -0.886048 0.308189 1.323962
	N 0.673638 -2.049517 0.539061
	N 1.165978 1.903558 -0.564814
	C -5.227129 1.349639 -3.515776
	H -6.153603 1.376544 -4.094986
	H -5.481618 1.544399 -2.471476
	H -4.580565 2.158234 -3.866645
	C -5.472227 -1.145051 -3.178014
	H -5.731330 -1.005526 -2.126070
	H -6.401804 -1.145688 -3.752905
	H -5.001654 -2.125653 -3.286780
	C -4.288878 -0.252642 -5.199657
	H -3.653362 0.527353 -5.627357
	H -3.825185 -1.224141 -5.390259
	H -5.241713 -0.231326 -5.732984
	C -5.196084 2.183583 3.145245
	H -5.469552 2.094330 2.091474
	H -6.113793 2.352070 3.714450
	H -4.556390 3.062676 3.259186
	C -5.407331 -0.315254 3.477363
	H -4.919441 -1.227680 3.830060
	H -6.327839 -0.176141 4.049978
	H -5.685086 -0.459163 2.430817
	C -4.210191 1.089207 5.173231
	H -3.728268 0.207319 5.603470
	H -3.581786 1.961623 5.371027
	H -5.155973 1.237898 5.698816
	1a
	E	H	G
	-1055.27	-1054.9	-1054.98
	0 1
	N 4.836489 10.374815 11.493572
	O 5.896514 12.630158 10.531099
	C 5.667834 10.148941 12.450177
	C 4.802011 12.698441 11.033201
	C 4.704896 15.226700 10.870137
	H 5.502702 15.307156 11.613392
	H 5.186819 15.177075 9.891289
	C 6.407441 8.862788 12.355934
	C 6.729012 8.313138 11.105853
	H 6.459340 8.849908 10.205342
	C 7.404094 7.099285 11.027658
	C 4.905740 11.551729 14.396359
	H 3.882955 11.271366 14.180995
	C 5.190690 12.396599 15.465499
	H 4.383454 12.767269 16.086541
	C 6.508860 12.768302 15.734142
	H 6.727075 13.433069 16.562115
	C 7.545475 12.279494 14.939089
	H 8.570746 12.564505 15.144248
	H 7.657909 6.687033 10.057905
	C 7.762827 6.418859 12.192983
	H 8.290479 5.474057 12.129366
	C 7.449235 6.961347 13.439039
	H 7.726282 6.437464 14.346441
	C 6.781980 8.181005 13.522153
	H 6.543726 8.600814 14.491801
	C 5.943684 11.056813 13.597239
	C 7.266350 11.416036 13.882554
	H 8.071876 11.027303 13.270891
	O 4.171494 11.650247 11.627400
	C 3.924367 13.926079 11.112099
	H 3.427467 13.939549 12.085347
	H 3.132603 13.808981 10.364045
	C 3.799809 16.434730 10.948941
	C 3.134739 16.906329 9.811127
	C 3.574757 17.081213 12.169897
	C 2.266662 17.995225 9.889747
	H 3.301105 16.418451 8.855763
	C 2.707749 18.170639 12.253712
	H 4.085565 16.729959 13.061065
	C 2.049698 18.630995 11.112731
	H 1.763354 18.348985 8.996668
	H 2.549086 18.661379 13.207697
	H 1.377440 19.479271 11.175186
	1a*
	E	H	G
	-1055.2	-1054.83	-1054.91
	0 3
	N -1.481307 -0.202461 -1.989998
	O 0.365507 -0.928603 -3.747050
	C -2.230498 0.138569 -0.845552
	C 0.638447 -1.031272 -2.587127
	C 2.954284 -1.952607 -3.034898
	H 2.521314 -2.734846 -3.663205
	H 3.167248 -1.103050 -3.688279
	C -3.093500 -0.889980 -0.297954
	C -2.780889 -2.259953 -0.474192
	H -1.869506 -2.541252 -0.985291
	C -3.616246 -3.251793 0.022787
	C -1.636055 2.515345 -1.269153
	H -1.402493 2.257047 -2.294696
	C -1.486984 3.826320 -0.838174
	H -1.132159 4.579624 -1.532518
	C -1.795440 4.179509 0.478500
	H -1.677349 5.203822 0.812160
	C -2.247398 3.197540 1.363817
	H -2.466824 3.455749 2.393731
	H -3.348490 -4.293328 -0.114795
	C -4.792027 -2.916337 0.698885
	H -5.441708 -3.693064 1.084958
	C -5.129428 -1.569841 0.861067
	H -6.051615 -1.298460 1.362466
	C -4.300786 -0.570596 0.368604
	H -4.600210 0.464519 0.467380
	C -2.112944 1.510528 -0.391824
	C -2.403353 1.883472 0.942025
	H -2.715137 1.130554 1.653911
	O -0.237912 -0.687350 -1.555730
	C 1.923251 -1.528455 -1.979767
	H 1.678066 -2.359376 -1.310516
	H 2.319016 -0.734708 -1.337879
	C 4.229181 -2.447424 -2.390340
	C 5.267888 -1.559902 -2.086407
	C 4.380426 -3.796145 -2.048137
	C 6.429154 -2.007268 -1.456499
	H 5.167928 -0.511400 -2.349083
	C 5.539832 -4.248210 -1.418182
	H 3.585834 -4.498140 -2.280983
	C 6.568428 -3.354019 -1.119499
	H 7.225413 -1.305925 -1.232779
	H 5.641385 -5.297661 -1.164597
	H 7.471551 -3.704115 -0.632516
	TS1
	n= -470 cm-1
	E	H	G
	-1055.19	-1054.2	-1054.9
	0 3
	C 1.085754 -0.004510 1.275129
	O 1.101906 -0.015623 2.483918
	O -0.012852 0.016232 0.502684
	N -1.430964 -0.028093 1.384460
	C -2.442662 -0.002133 0.507514
	C -2.969943 -1.294894 0.052708
	C -2.952055 1.300660 0.071176
	C -4.317249 1.477771 -0.232829
	C -2.091558 2.415769 0.003801
	C -2.580405 3.658282 -0.380722
	C -3.932735 3.819029 -0.690928
	C -4.797996 2.725412 -0.610671
	H -4.999053 0.640943 -0.150151
	H -1.041025 2.292929 0.232006
	H -1.905561 4.504212 -0.441381
	H -4.310935 4.790325 -0.987895
	H -5.850991 2.847818 -0.836214
	C -3.553913 -1.432848 -1.221570
	C -2.842282 -2.438913 0.867312
	C -3.298970 -3.673476 0.424555
	C -3.883791 -3.796495 -0.838332
	C -4.004825 -2.673470 -1.658576
	H -3.627475 -0.573713 -1.875823
	H -2.401158 -2.345025 1.851961
	H -3.204726 -4.541873 1.066140
	H -4.239760 -4.761037 -1.181233
	H -4.444178 -2.765745 -2.645077
	C 2.325068 -0.009325 0.388517
	H 2.268843 -0.887379 -0.261982
	H 2.270688 0.861144 -0.272082
	C 3.634669 -0.006278 1.191051
	H 3.654858 0.873873 1.838209
	H 3.654102 -0.880724 1.845769
	C 4.837802 -0.010503 0.276439
	C 5.395358 1.190261 -0.178850
	C 5.394055 -1.215380 -0.169490
	C 6.479571 1.188980 -1.056312
	H 4.978594 2.133572 0.160158
	C 6.478251 -1.222050 -1.046935
	H 4.976225 -2.155573 0.176748
	C 7.024576 -0.018553 -1.494294
	H 6.900595 2.129466 -1.394479
	H 6.898207 -2.165592 -1.377824
	H 7.869060 -0.021657 -2.174199
	I
	E	H	G
	-1055.23	-1054.86	-1054.95
	0 3
	C -0.283548 -2.286934 -2.465833
	O 0.005955 -3.360035 -2.132801
	O -0.585790 -1.219517 -2.808447
	N 0.069236 -1.411715 0.569410
	C -0.966855 -0.713631 0.394950
	C -2.305163 -1.383531 0.303199
	C -0.861536 0.774449 0.258279
	C -1.801814 1.607923 0.876781
	C 0.200467 1.338343 -0.457213
	C 0.323188 2.721301 -0.551639
	C -0.609721 3.550391 0.071860
	C -1.670927 2.991720 0.786520
	H -2.627385 1.174742 1.428940
	H 0.922955 0.693565 -0.936582
	H 1.151846 3.146794 -1.104851
	H -0.512925 4.627773 0.000010
	H -2.397561 3.632947 1.272098
	C -3.257374 -0.927739 -0.616725
	C -2.589188 -2.500838 1.098950
	C -3.814396 -3.150901 0.977249
	C -4.759284 -2.697477 0.055549
	C -4.477831 -1.587192 -0.741485
	H -3.038598 -0.067070 -1.236662
	H -1.853872 -2.845488 1.815754
	H -4.032916 -4.008535 1.602947
	H -5.712504 -3.204947 -0.038607
	H -5.208659 -1.233256 -1.459396
	C 2.838862 -1.257464 -2.429230
	H 2.947988 -2.104149 -3.095881
	H 2.295448 -0.391760 -2.787318
	C 3.287601 -1.355966 -1.010970
	H 2.568831 -1.963136 -0.438438
	H 4.229224 -1.922318 -0.966107
	C 3.466856 -0.032821 -0.290274
	C 3.118753 0.087659 1.060078
	C 3.986657 1.089787 -0.945338
	C 3.283630 1.294130 1.738246
	H 2.689534 -0.764660 1.574743
	C 4.148872 2.300523 -0.271724
	H 4.261170 1.018180 -1.992481
	C 3.797761 2.407481 1.073826
	H 2.996658 1.368432 2.781515
	H 4.547760 3.160276 -0.799189
	H 3.916939 3.349876 1.596598
	PhCH2CH2•
	E	H	G
	-310.303	-310.153	-310.195
	0 2
	C 3.043480 -0.858573 0.817581
	H 2.704068 -0.127100 1.557604
	H 3.008272 -1.845070 1.290346
	C 2.155038 -0.828629 -0.386493
	H 1.763461 0.113506 -0.752187
	H 2.087392 -1.693826 -1.035777
	C 4.487160 -0.543600 0.435245
	C 5.365402 -1.565973 0.057414
	C 4.947999 0.778001 0.413446
	C 6.673513 -1.276179 -0.330109
	H 5.023135 -2.595955 0.070864
	C 6.255381 1.071637 0.026571
	H 4.279155 1.581505 0.705377
	C 7.123033 0.044788 -0.347919
	H 7.342151 -2.081420 -0.614266
	H 6.597352 2.100841 0.021102
	H 8.140259 0.271343 -0.646720
	Ph2CN•
	E	H	G
	-556.265	-556.064	-556.114
	0 2
	N 4.313422 9.928811 11.514983
	C 5.311824 9.969758 12.284165
	C 6.250362 8.802593 12.357067
	C 6.567010 8.082237 11.198242
	H 6.161055 8.399801 10.245515
	C 7.411367 6.977340 11.271894
	H 7.661222 6.430349 10.370120
	C 7.938189 6.578825 12.501261
	H 8.595591 5.718757 12.556960
	C 7.621821 7.291957 13.658208
	H 8.028217 6.985081 14.615009
	C 6.785187 8.403481 13.588190
	H 6.543279 8.958079 14.486864
	C 5.560995 11.185173 13.126117
	C 4.485143 11.876417 13.697849
	H 3.477802 11.502694 13.560250
	C 4.714346 13.024971 14.451092
	H 3.878681 13.549485 14.899838
	C 6.015507 13.496110 14.632085
	H 6.192379 14.390106 15.219013
	C 7.089240 12.812050 14.060875
	H 8.101161 13.175245 14.198357
	C 6.865811 11.657407 13.314378
	H 7.700888 11.125674 12.874369
	CO2
	E	H	G
	-188.649	-188.634	-188.659
	0 1
	O 6.201985 12.968649 10.810083
	C 5.187501 12.475858 11.084495
	O 4.173016 11.983067 11.358907
	Ph2CN=NCPh2
	E	H	G
	-1112.61	-1112.21	-1112.28
	0 1
	N -0.377629 0.570458 -0.745431
	C 0.178640 1.669316 -0.354336
	C 1.531016 1.750443 0.263161
	C 2.448536 2.706153 -0.197702
	C 1.920515 0.876979 1.287680
	C 3.731380 2.772802 0.339268
	H 2.156178 3.391053 -0.985031
	C 3.197480 0.957593 1.838272
	H 1.222129 0.141531 1.664614
	C 4.108043 1.900755 1.361732
	H 4.434794 3.506817 -0.036939
	H 3.481556 0.282065 2.637045
	H 5.104063 1.957923 1.785914
	C -0.609571 2.914772 -0.538400
	C -1.544596 3.018310 -1.581179
	C -0.455804 3.998335 0.339001
	C -2.300984 4.174233 -1.740881
	H -1.664556 2.186478 -2.263866
	C -1.221448 5.152435 0.182897
	H 0.256553 3.934060 1.152483
	C -2.144161 5.245781 -0.858033
	H -3.011407 4.243377 -2.556997
	H -1.096751 5.977162 0.875371
	H -2.735268 6.145872 -0.983445
	N 0.377629 -0.570458 -0.745431
	C -0.178640 -1.669316 -0.354336
	C -1.531016 -1.750443 0.263161
	C 0.609571 -2.914772 -0.538400
	C -2.448536 -2.706153 -0.197702
	C -1.920515 -0.876979 1.287680
	C 1.544596 -3.018310 -1.581179
	C 0.455804 -3.998335 0.339001
	C -3.731380 -2.772802 0.339268
	H -2.156178 -3.391053 -0.985031
	C -3.197480 -0.957593 1.838272
	H -1.222129 -0.141531 1.664614
	C 2.300984 -4.174233 -1.740881
	H 1.664556 -2.186478 -2.263866
	C 1.221448 -5.152435 0.182897
	H 3.011407 -4.243377 -2.556997
	H 1.096751 -5.977162 0.875371
	H -5.104063 -1.957923 1.785914
	H 2.735268 -6.145872 -0.983445
	H -0.256553 -3.934060 1.152483
	C -4.108043 -1.900755 1.361732
	H -4.434794 -3.506817 -0.036939
	H -3.481556 -0.282065 2.637045
	C 2.144161 -5.245781 -0.858033
	Ph2CH2CH2CH2CH2Ph2
	E	H	G
	-620.749	-620.44	-620.5
	0 1
	C 8.566776 0.384991 -0.009897
	H 8.904936 0.901947 -0.915908
	H 7.470635 0.394579 -0.038787
	C 9.055633 1.141511 1.227108
	H 10.151773 1.131923 1.255998
	H 8.717471 0.624557 2.133119
	C 8.564489 2.600373 1.267843
	H 8.905900 3.116983 0.364398
	H 7.469519 2.608882 1.242804
	C 9.057921 -1.073870 -0.050634
	H 8.716504 -1.590485 0.852805
	H 10.152892 -1.082377 -0.025586
	C 9.052057 3.338931 2.492324
	C 10.277942 4.015650 2.481474
	C 8.314111 3.321330 3.682256
	C 10.754320 4.656796 3.625043
	H 10.862682 4.042439 1.567096
	C 8.785401 3.960677 4.828956
	H 7.359947 2.804041 3.708864
	C 10.009056 4.630965 4.804521
	H 11.704588 5.178746 3.594403
	H 8.196447 3.938421 5.739459
	H 10.376067 5.130938 5.693819
	C 8.570367 -1.812423 -1.275123
	C 7.344598 -2.489348 -1.264226
	C 9.308215 -1.794609 -2.465115
	C 6.868232 -3.130483 -2.407808
	H 6.759934 -2.516302 -0.349804
	C 8.836944 -2.433953 -3.611822
	H 10.262291 -1.277158 -2.491759
	C 7.613400 -3.104445 -3.587341
	H 5.918054 -3.652593 -2.377131
	H 9.425823 -2.411533 -4.522370
	H 7.246402 -3.604412 -4.476648
	Ph2CH2CH2NCPh2
	E	H	G
	-866.685	-866.326	-866.397
	0 1
	N 0.067946 2.462390 0.447524
	C 0.088632 1.197453 0.262122
	C -1.212100 0.463504 0.211140
	C -2.403321 1.151154 -0.069835
	H -2.357675 2.215405 -0.263463
	C -3.619052 0.477267 -0.104260
	H -4.529540 1.020510 -0.331508
	C -3.669520 -0.896643 0.147225
	H -4.618138 -1.420901 0.120305
	C -2.493412 -1.589612 0.428055
	H -2.523453 -2.654997 0.626513
	C -1.272447 -0.916104 0.452952
	H -0.364297 -1.464935 0.670266
	C 1.337715 0.381579 0.088140
	C 2.253604 0.250175 1.136945
	H 2.055287 0.738705 2.084339
	C 3.412857 -0.506013 0.970028
	H 4.113163 -0.606765 1.791431
	C 3.672100 -1.128192 -0.251298
	H 4.575951 -1.712050 -0.383015
	C 2.763214 -0.998871 -1.302402
	H 2.960007 -1.480097 -2.253739
	C 1.596388 -0.256564 -1.129930
	H 0.883448 -0.168586 -1.942249
	C 1.282335 3.261895 0.437782
	H 1.496755 3.566953 1.468991
	H 2.163218 2.723451 0.069382
	C 1.065454 4.527603 -0.414141
	H 0.198677 5.069331 -0.025535
	H 0.824789 4.221503 -1.436742
	C 2.288920 5.413016 -0.410055
	C 2.460950 6.391587 0.576531
	C 3.302411 5.240372 -1.360479
	C 3.611704 7.179048 0.611994
	H 1.684231 6.539848 1.320328
	C 4.455265 6.024979 -1.329555
	H 3.184860 4.486552 -2.132730
	C 4.613965 6.997681 -0.341813
	H 3.724307 7.935232 1.381227
	H 5.227271 5.878859 -2.077116
	H 5.508031 7.610495 -0.317636
	2a
	E	H	G
	-675.124	-674.806	-674.867
	0 1
	C -0.138140 -0.093952 0.728133
	C -0.300564 1.227346 0.308076
	C 0.802861 1.990716 -0.076168
	C 2.074966 1.409048 -0.034028
	C 2.240308 0.090102 0.382837
	C 1.131629 -0.667387 0.766524
	H -1.005227 -0.672465 1.026970
	H -1.289230 1.669988 0.291554
	H 2.941973 1.994786 -0.324020
	H 3.233024 -0.345043 0.413830
	H 1.258716 -1.692542 1.095279
	C 0.663018 3.421567 -0.569355
	H 0.804139 3.443198 -1.650939
	H 1.482139 4.023330 -0.176744
	N -0.605602 4.085432 -0.245891
	C -0.732690 4.848234 1.055353
	C -0.587419 6.355376 0.779990
	H -0.634970 6.910613 1.720898
	H 0.379145 6.563008 0.311711
	H -1.380175 6.708611 0.122540
	C 0.366408 4.417350 2.045772
	H 0.357344 3.340758 2.222273
	H 1.367047 4.713356 1.727130
	H 0.173222 4.916003 2.997404
	C -2.086989 4.524598 1.716047
	H -2.164359 3.451699 1.910805
	H -2.151309 5.048380 2.673108
	H -2.925128 4.832546 1.096751
	C -1.574942 4.193482 -1.210859
	O -2.518668 4.984153 -1.136545
	C -2.115831 3.520350 -3.523153
	C -1.475952 3.258053 -2.384183
	H -2.076886 2.834900 -4.361616
	H -0.909979 2.339830 -2.280770
	H -2.695177 4.429774 -3.637915
	PhCO•
	E	H	G
	-345.028	-344.923	-344.962
	0 2
	C 2.019722 -1.677380 -0.000064
	C 1.500370 -0.385770 -0.000002
	C 2.368521 0.712781 0.000043
	C 3.760865 0.517816 0.000027
	C 4.271648 -0.773536 -0.000035
	C 3.401842 -1.869058 -0.000081
	H 1.352391 -2.530721 -0.000100
	H 4.419465 1.378148 0.000062
	H 5.343626 -0.932475 -0.000048
	H 3.805788 -2.874950 -0.000129
	C 1.805772 2.072994 0.000109
	O 2.361333 3.125416 0.000153
	H 0.429920 -0.217072 0.000012
	CH3OCO•
	E	H	G
	-228.479	-228.425	-228.459
	0 2
	C -3.162645 -0.934284 0.531122
	O -2.230592 -1.163729 1.230350
	O -4.436645 -1.157855 0.790108
	C -5.398230 -0.783822 -0.241982
	H -5.202702 -1.349295 -1.152183
	H -6.368678 -1.047700 0.169112
	H -5.341671 0.287660 -0.429534
	EtOCOO•
	E	H	G
	-343.071	-342.982	-343.021
	0 2
	O 0.381576 -1.543931 -1.156482
	C 1.270012 -1.133882 -0.356662
	O 1.379340 -1.825886 0.680382
	O 1.977061 -0.074376 -0.646892
	C 3.000025 0.353598 0.329430
	H 3.698873 -0.472567 0.465783
	H 2.494994 0.560608 1.273691
	C 3.665981 1.580547 -0.247359
	H 4.144230 1.351673 -1.201563
	H 4.432166 1.929183 0.449120
	H 2.941505 2.383636 -0.395010
	TS2C1
	n= -202 cm-1
	E	H	G
	-985.427	-984.958	-985.044
	0 2
	C 2.638985 2.845686 -1.243200
	C 2.475305 1.594210 -0.646823
	C 3.395606 1.130066 0.294319
	C 4.485242 1.941547 0.630431
	C 4.650640 3.191929 0.038723
	C 3.725924 3.649081 -0.902646
	H 1.916587 3.190130 -1.974955
	H 1.632697 0.971576 -0.921810
	H 5.211984 1.589126 1.356167
	H 5.502408 3.807038 0.307132
	H 3.855014 4.619993 -1.367325
	C 3.235469 -0.214775 0.986228
	H 2.918654 -0.052072 2.017593
	H 4.210304 -0.692893 1.072621
	N 2.303783 -1.151257 0.350817
	C 2.811439 -2.109585 -0.702877
	C 1.864735 -2.091879 -1.919657
	H 2.250445 -2.770881 -2.684537
	H 0.859258 -2.406695 -1.652915
	H 1.820957 -1.087372 -2.348676
	C 2.925626 -3.523247 -0.103833
	H 3.342991 -4.208272 -0.847383
	H 3.594056 -3.513215 0.762044
	H 1.950710 -3.893148 0.208443
	C 4.202293 -1.677621 -1.206681
	H 4.980472 -1.786374 -0.449276
	H 4.473666 -2.328462 -2.040024
	H 4.204811 -0.648593 -1.569996
	C 1.017722 -1.261933 0.830898
	O 0.276225 -2.208861 0.538264
	C -0.682325 -0.281356 2.320515
	C 0.507913 -0.159747 1.691316
	H -1.184157 -1.239784 2.358055
	H 1.029652 0.787775 1.721219
	H -1.054468 0.507150 2.962192
	C -6.590151 1.589442 -0.485089
	C -6.991422 0.580649 -1.361913
	C -6.332898 -0.649824 -1.342522
	C -5.280080 -0.867055 -0.454477
	C -4.869824 0.138060 0.430013
	C -5.536790 1.368694 0.401931
	H -7.099368 2.547009 -0.489300
	H -7.811320 0.750184 -2.050670
	H -6.641111 -1.441540 -2.016615
	H -4.772400 -1.826388 -0.443979
	H -5.230618 2.157187 1.082208
	C -3.688446 -0.086509 1.364142
	H -3.660284 -1.138630 1.663923
	H -3.824243 0.510559 2.271134
	C -2.408008 0.289253 0.680696
	H -2.160572 1.339573 0.576351
	H -1.994145 -0.383813 -0.060406
	TS2C2
	n= -266 cm-1
	E	H	G
	-903.605	-903.232	-903.307
	0 2
	C -1.998457 3.545226 -0.246621
	C -1.900798 2.154630 -0.322548
	C -2.755564 1.425437 -1.149119
	C -3.714811 2.112474 -1.902347
	C -3.814937 3.499764 -1.830184
	C -2.954781 4.222721 -1.000281
	H -1.327111 4.095886 0.402922
	H -1.162990 1.632013 0.272927
	H -4.388379 1.556515 -2.547467
	H -4.564567 4.017243 -2.418437
	H -3.032875 5.302339 -0.941748
	C -2.665132 -0.086770 -1.280761
	H -2.348138 -0.339860 -2.293774
	H -3.662365 -0.515248 -1.192421
	N -1.777721 -0.759685 -0.325682
	C -2.337966 -1.277085 0.981152
	C -1.399665 -0.886325 2.140637
	H -1.826929 -1.243012 3.081168
	H -0.410255 -1.320438 2.024895
	H -1.306252 0.200953 2.203564
	C -2.514971 -2.803742 0.896083
	H -2.964984 -3.176261 1.820583
	H -3.179900 -3.061089 0.066620
	H -1.557215 -3.298920 0.746216
	C -3.708959 -0.637512 1.273456
	H -4.488402 -0.973142 0.587468
	H -4.013682 -0.941889 2.276431
	H -3.665174 0.452736 1.252504
	C -0.497289 -1.081439 -0.708041
	O 0.206864 -1.888360 -0.086272
	C 1.225686 -0.797145 -2.462235
	C 0.061231 -0.378913 -1.894177
	H 1.654251 -1.749528 -2.174995
	H -0.413904 0.520244 -2.264184
	H 1.561332 -0.361452 -3.393546
	C 3.160646 0.200531 -1.652210
	O 4.037683 0.116269 -2.451847
	O 3.206580 0.883244 -0.524591
	C 2.064589 0.853756 0.377863
	H 1.748284 -0.172100 0.552766
	H 2.423355 1.314014 1.294689
	H 1.252660 1.441639 -0.047686
	TS2C3
	n= -292 cm-1
	E	H	G
	-1020.16	-1019.73	-1019.81
	0 2
	C -1.863708 3.544928 -0.191955
	C -1.739768 2.163212 -0.342250
	C -2.692558 1.440246 -1.061404
	C -3.770225 2.124942 -1.634179
	C -3.894175 3.505204 -1.489633
	C -2.939919 4.221362 -0.764002
	H -1.119064 4.090802 0.375955
	H -0.903518 1.645185 0.110107
	H -4.521342 1.572454 -2.190617
	H -4.737386 4.020680 -1.935958
	H -3.037758 5.294369 -0.643971
	C -2.579644 -0.062266 -1.261282
	H -2.246138 -0.263243 -2.280869
	H -3.571968 -0.510984 -1.203677
	N -1.687282 -0.763747 -0.334581
	C -2.222513 -1.255000 0.989539
	C -1.208090 -0.935101 2.105791
	H -1.621612 -1.249924 3.067399
	H -0.261315 -1.445550 1.951118
	H -1.023437 0.141406 2.149940
	C -2.506344 -2.765739 0.904338
	H -2.932837 -3.118234 1.847824
	H -3.228338 -2.969859 0.108098
	H -1.592230 -3.320679 0.700873
	C -3.532999 -0.528265 1.349032
	H -4.353449 -0.771694 0.672054
	H -3.833484 -0.853441 2.346936
	H -3.406032 0.554859 1.371777
	C -0.440002 -1.154821 -0.768628
	O 0.226400 -2.025687 -0.193437
	C 1.300685 -0.875694 -2.488011
	C 0.139060 -0.435707 -1.930312
	H 1.639899 -1.887336 -2.308388
	H -0.261156 0.528605 -2.216133
	H 1.747562 -0.344677 -3.319815
	C 2.222300 1.554414 2.230519
	C 1.772478 2.759886 1.685723
	C 1.699279 2.925201 0.301769
	C 2.053417 1.877831 -0.542291
	C 2.528343 0.680709 0.002409
	C 2.615113 0.516569 1.392653
	H 2.269357 1.427936 3.305846
	H 1.472102 3.568852 2.341848
	H 1.349298 3.860390 -0.117484
	H 1.969662 1.981211 -1.617043
	H 2.970708 -0.422726 1.798607
	C 2.910137 -0.428694 -0.886710
	O 3.675626 -1.317624 -0.710677
	TS2N
	n= -417 cm-1
	E	H	G
	-1231.38	-1230.86	-1230.95
	0 2
	C -3.867743 2.407235 0.676802
	C -3.181017 1.203606 0.515096
	C -2.484972 0.936441 -0.665120
	C -2.497205 1.890697 -1.686985
	C -3.181749 3.093934 -1.529865
	C -3.867940 3.358190 -0.343400
	H -4.404256 2.600203 1.599278
	H -3.195641 0.461459 1.304584
	H -1.966473 1.690255 -2.612473
	H -3.182054 3.823324 -2.332345
	H -4.402920 4.292907 -0.218876
	C -1.666043 -0.328087 -0.840882
	H -0.622911 -0.096073 -0.622638
	H -1.665150 -0.624871 -1.891392
	N -2.068576 -1.478757 -0.023683
	C -3.085979 -2.437161 -0.588156
	C -3.950783 -3.017232 0.547876
	H -4.749572 -3.622733 0.112295
	H -3.372207 -3.639807 1.224443
	H -4.411023 -2.207005 1.120071
	C -2.364662 -3.552949 -1.364951
	H -3.095247 -4.239194 -1.802388
	H -1.769146 -3.129262 -2.179145
	H -1.705793 -4.113910 -0.702929
	C -4.043457 -1.691334 -1.538646
	H -3.546657 -1.298225 -2.426555
	H -4.801441 -2.399058 -1.880168
	H -4.549335 -0.868292 -1.031566
	C -1.262473 -1.851268 1.033683
	O -1.211711 -3.009862 1.464571
	C 0.505737 -1.071733 2.593342
	C -0.493687 -0.771422 1.696521
	H 0.869147 -0.306051 3.264340
	H -0.706022 0.262855 1.464916
	H 0.611221 -2.094014 2.928077
	C 5.333575 -1.891426 -1.268541
	C 6.179559 -0.815596 -1.544394
	C 5.861682 0.456975 -1.069104
	C 4.701274 0.656050 -0.323868
	C 3.854512 -0.422035 -0.035225
	C 4.179000 -1.698300 -0.515239
	H 5.571051 -2.879848 -1.645148
	H 7.078168 -0.967385 -2.131453
	H 6.514634 1.295864 -1.281358
	H 4.454301 1.647117 0.037571
	H 3.515806 -2.527752 -0.302913
	C 2.621165 -0.217340 0.799544
	C 1.904411 1.090781 0.649825
	C 1.655822 1.904610 1.758539
	C 1.471871 1.500617 -0.616557
	C 0.947373 3.095486 1.608360
	H 2.020881 1.609289 2.734566
	C 0.748349 2.681666 -0.761106
	H 1.687540 0.885169 -1.482503
	C 0.480145 3.478956 0.351465
	H 0.757821 3.720428 2.473485
	H 0.388951 2.976460 -1.739329
	H -0.088039 4.394799 0.237957
	N 2.279644 -1.164660 1.570960
	TS2O1
	n= -123 cm-1
	E	H	G
	-1018.2	-1017.79	-1017.87
	0 2
	O -0.734927 2.434644 1.529067
	C -1.397227 0.215314 3.267172
	H -2.255811 0.866850 3.164408
	H -1.392587 -0.490330 4.088437
	C -0.377037 0.279710 2.400949
	C -0.381253 1.278376 1.279902
	C 0.153692 1.826682 -1.097992
	O -2.578943 -1.583609 1.498391
	C -3.061386 -1.015212 0.443822
	O -3.295760 0.189408 0.438926
	O -3.232264 -1.840433 -0.580882
	C -3.769797 -1.261383 -1.816653
	H -3.076128 -0.491829 -2.158811
	H -4.729747 -0.795236 -1.588925
	H 0.484184 -0.370633 2.513985
	N 0.038022 0.850823 0.056066
	C 1.171819 2.924981 -0.738057
	H 1.235204 3.641837 -1.560863
	H 0.878602 3.460615 0.162530
	H 2.163151 2.490779 -0.588449
	C -1.230575 2.426932 -1.405296
	H -1.161304 3.057734 -2.295632
	H -1.953532 1.631558 -1.598977
	H -1.595760 3.029472 -0.576438
	C 0.657177 1.110884 -2.363661
	H -0.066001 0.389981 -2.750276
	H 0.805181 1.866831 -3.137126
	H 1.611524 0.606680 -2.203997
	C 0.294340 -0.578500 -0.154742
	H -0.136691 -0.880056 -1.108485
	H -0.265333 -1.142654 0.592514
	C 1.753476 -0.996146 -0.098433
	C 2.143553 -2.188719 -0.718000
	C 2.711976 -0.247548 0.587231
	C 3.465006 -2.624932 -0.652398
	H 1.408886 -2.775755 -1.260461
	C 4.036964 -0.681022 0.653272
	H 2.429548 0.684527 1.061237
	C 4.418155 -1.870550 0.034600
	H 3.752502 -3.548958 -1.141524
	H 4.770149 -0.086224 1.186521
	H 5.447961 -2.205684 0.082630
	C -3.902195 -2.391775 -2.811918
	H -4.297405 -1.998368 -3.751635
	H -2.931393 -2.850755 -3.010229
	H -4.586870 -3.158022 -2.442761
	TS2C4
	n= -286 cm-1
	E	H	G
	-1252.96	-1252.39	-1252.48
	0 2
	C 0.128441 0.938756 2.649414
	C 0.992708 0.271188 1.782386
	C 1.123525 -1.118712 1.833751
	C 0.369385 -1.829270 2.773342
	C -0.494220 -1.165116 3.643601
	C -0.618192 0.223198 3.584083
	H 0.030821 2.016973 2.587835
	H 1.550193 0.834653 1.046557
	H 0.447095 -2.911317 2.816479
	H -1.079735 -1.733052 4.357948
	H -1.298957 0.739991 4.250637
	C 2.081930 -1.868526 0.920798
	H 1.730270 -2.892617 0.780849
	H 3.031099 -1.973314 1.435769
	N 2.327051 -1.239004 -0.385692
	C 3.655747 -0.578800 -0.702620
	C 3.454344 0.911471 -1.048275
	H 4.413897 1.342740 -1.346230
	H 2.744725 1.042838 -1.860233
	H 3.102206 1.463718 -0.174453
	C 4.324178 -1.330734 -1.870293
	H 5.311153 -0.902912 -2.066273
	H 4.453790 -2.385114 -1.611107
	H 3.728582 -1.261479 -2.778090
	C 4.607228 -0.637042 0.504424
	H 4.903520 -1.657461 0.757703
	H 5.515916 -0.093385 0.238347
	H 4.184768 -0.154745 1.389504
	C 1.339456 -1.278236 -1.348701
	O 1.469817 -0.726660 -2.451160
	C -1.018761 -1.837166 -1.828860
	C 0.080908 -2.003088 -1.041446
	H -0.938296 -1.298066 -2.764611
	H -0.003536 -2.618759 -0.158505
	H -1.875885 -2.482006 -1.700493
	C -1.226641 0.938331 -1.021791
	H -0.310821 0.626447 -0.528482
	H -1.011110 1.203831 -2.057226
	O -1.713569 2.154322 -0.329026
	C -0.876374 3.155773 -0.072123
	O -1.216710 4.134008 0.554046
	O 0.349050 2.953701 -0.577160
	C 1.315079 4.001023 -0.334268
	H 2.218062 3.679942 -0.846497
	H 0.956507 4.946372 -0.741232
	H 1.496463 4.102801 0.736102
	C -2.291495 -0.100012 -0.899826
	C -2.571098 -0.582078 0.497002
	C -3.458654 0.007310 -1.842117
	C -3.581226 -1.735153 0.567660
	H -2.974462 0.274047 1.061416
	H -1.635584 -0.848103 0.994435
	C -4.463652 -1.149882 -1.728041
	H -3.981299 0.950180 -1.604350
	H -3.104046 0.117122 -2.872858
	C -4.832830 -1.434450 -0.266375
	H -3.850552 -1.917002 1.612391
	H -3.114521 -2.657417 0.202471
	H -5.358775 -0.911637 -2.310093
	H -4.035724 -2.054367 -2.174556
	H -5.536140 -2.271245 -0.212074
	H -5.346409 -0.560306 0.154805
	5a
	E	H	G
	-274.054	-273.872	-273.91
	0 1
	C 1.685374 0.815502 -0.963225
	H 1.937868 1.799327 -1.368066
	C 0.853384 -0.386689 1.108274
	H 0.528289 -0.237456 2.141524
	C 2.904225 -0.127845 -1.020117
	H 3.226847 -0.254048 -2.058366
	H 3.738911 0.335882 -0.480259
	C 1.157066 0.937670 0.447160
	C 1.009484 2.110592 1.068588
	H 0.640758 2.170323 2.088061
	H 1.248207 3.048062 0.575626
	H 0.893825 0.395792 -1.599869
	H 0.021540 -0.864623 0.571957
	C 2.072795 -1.329228 1.049990
	H 1.808512 -2.303483 1.473023
	H 2.872894 -0.915478 1.675964
	C 2.585256 -1.489491 -0.387825
	H 1.818841 -1.995577 -0.989351
	H 3.472510 -2.130419 -0.403433
	TS2O2
	n= - 112 cm-1
	E	H	G
	-617.129	-616.858	-616.918
	0 2
	C -2.608940 -1.867757 0.068629
	H -2.524440 -2.503859 0.943493
	H -2.569269 -2.352236 -0.900246
	O 0.298722 -1.782497 -0.891662
	C 0.908831 -1.019538 -0.074655
	O 0.839569 -1.297287 1.131141
	O 1.540606 0.018999 -0.586949
	C 2.259446 0.907342 0.337875
	H 3.105427 0.352204 0.746392
	H 1.584759 1.178149 1.150283
	C 2.692777 2.113272 -0.463834
	H 3.346795 1.820481 -1.287532
	H 3.241131 2.798306 0.187195
	H 1.825659 2.639173 -0.868444
	C -2.750799 -0.538826 0.181893
	C -2.838432 0.376352 -1.013001
	C -2.781241 0.167527 1.512898
	C -1.766087 1.486211 -0.947210
	H -3.828044 0.854617 -1.015594
	H -2.749798 -0.191554 -1.942548
	C -1.706594 1.274360 1.580931
	H -3.766729 0.638356 1.637344
	H -2.654768 -0.544226 2.332590
	C -1.815999 2.236073 0.390646
	H -1.909464 2.181661 -1.779957
	H -0.776686 1.037016 -1.078755
	H -1.801662 1.820688 2.524286
	H -0.720103 0.798945 1.586021
	H -1.013225 2.979536 0.433360
	H -2.762175 2.787938 0.460353
	I2
	E	H	G
	-577.549	-577.301	-577.356
	0 1
	C 0.965806 -0.621635 0.209481
	H 0.828595 0.339233 -0.288575
	H 1.170155 -0.461714 1.269118
	O 2.190594 -1.252247 -0.383305
	C 3.363635 -0.627791 -0.319664
	O 4.373864 -1.104214 -0.786132
	O 3.291324 0.557160 0.305258
	C 4.531479 1.292681 0.411199
	H 4.276502 2.209282 0.937305
	H 5.263905 0.716272 0.976651
	H 4.922903 1.515724 -0.581500
	C -0.167376 -1.542357 -0.015485
	C -0.860590 -1.562192 -1.342685
	C -0.370030 -2.713028 0.896035
	C -2.328178 -2.021010 -1.236021
	H -0.327099 -2.265172 -2.007258
	H -0.794841 -0.582085 -1.826183
	C -1.844602 -3.155475 0.970773
	H 0.225698 -3.561958 0.515409
	H 0.020622 -2.495166 1.895351
	C -2.448728 -3.320021 -0.429416
	H -2.747292 -2.149548 -2.238558
	H -2.913594 -1.235888 -0.742550
	H -1.920289 -4.089671 1.535406
	H -2.417198 -2.400474 1.522812
	H -3.498430 -3.620922 -0.354078
	H -1.924747 -4.126642 -0.958904
	TS2C5
	n= - 403 cm-1
	E	H	G
	-851.876	-851.448	-851.519
	0 2
	C -1.214597 -1.731269 -2.323298
	H -1.263916 -0.992475 -3.117096
	H -2.078553 -2.377936 -2.235107
	C -1.074274 0.743099 -0.943428
	H -0.141192 0.339113 -0.555794
	H -0.910188 1.144485 -1.944704
	O -1.464732 1.881751 -0.070234
	C -0.617179 2.883105 0.141270
	O -0.891656 3.823845 0.852245
	O 0.545934 2.728216 -0.510593
	C 1.522303 3.776423 -0.319991
	H 2.380897 3.479809 -0.917411
	H 1.124100 4.730257 -0.666612
	H 1.794686 3.850375 0.733065
	C -2.167481 -0.267742 -0.906830
	C -2.325125 -0.993470 0.406564
	C -3.444933 0.125373 -1.609187
	C -3.414732 -2.074856 0.388923
	H -2.586345 -0.248977 1.176713
	H -1.363198 -1.417752 0.710961
	C -4.526193 -0.966795 -1.591357
	H -3.845844 1.019873 -1.103847
	H -3.228070 0.436560 -2.637995
	C -4.731165 -1.529832 -0.179159
	H -3.565071 -2.459923 1.402241
	H -3.083403 -2.922375 -0.221454
	H -5.463970 -0.557611 -1.979677
	H -4.240320 -1.782105 -2.265259
	H -5.493345 -2.315461 -0.192327
	H -5.106918 -0.734191 0.477723
	C 0.009074 -2.192391 -1.904341
	C 0.155198 -3.419260 -1.040075
	C 1.302372 -1.507593 -2.271040
	C 1.085879 -3.186176 0.167684
	H 0.595508 -4.223711 -1.650138
	H -0.823843 -3.776294 -0.709326
	C 2.234016 -1.296123 -1.059350
	H 1.836463 -2.144613 -2.993389
	H 1.106185 -0.558283 -2.777729
	C 2.432141 -2.599216 -0.274894
	H 1.235535 -4.128156 0.704853
	H 0.605779 -2.493722 0.869029
	H 3.196875 -0.902883 -1.400753
	H 1.804452 -0.539262 -0.392652
	H 3.072747 -2.422718 0.595007
	H 2.953161 -3.328191 -0.909500
	IM2
	E	H	G
	-985.436	-984.967	-985.054
	0 2
	C 2.864892 2.500202 -0.829106
	C 2.360027 1.294621 -0.339898
	C 3.216939 0.234535 -0.041757
	C 4.592167 0.399543 -0.241281
	C 5.099693 1.602148 -0.728569
	C 4.235779 2.658670 -1.025281
	H 2.184040 3.312801 -1.057567
	H 1.293267 1.176995 -0.197040
	H 5.268794 -0.420291 -0.020028
	H 6.167301 1.713723 -0.882210
	H 4.629045 3.593418 -1.408481
	C 2.702208 -1.079739 0.522077
	H 2.931852 -1.129776 1.587413
	H 3.260771 -1.906026 0.084314
	N 1.267945 -1.331879 0.337368
	C 0.785253 -2.013619 -0.925896
	C -0.406287 -1.229101 -1.507853
	H -0.747857 -1.721391 -2.422007
	H -1.239768 -1.177975 -0.813854
	H -0.099431 -0.212151 -1.764257
	C 0.399764 -3.470479 -0.612214
	H 0.106870 -3.980320 -1.534275
	H 1.254207 -4.003866 -0.185591
	H -0.428800 -3.512684 0.091953
	C 1.892592 -2.021252 -1.996797
	H 2.734664 -2.663121 -1.731999
	H 1.462686 -2.420211 -2.917477
	H 2.265510 -1.018009 -2.208541
	C 0.399983 -1.101766 1.373381
	O -0.749755 -1.549668 1.404143
	C 0.241481 -0.192015 3.659496
	C 0.880656 -0.219105 2.490610
	H -0.614845 -0.832468 3.838561
	H 1.723895 0.439125 2.321823
	H 0.555041 0.471042 4.457146
	C -5.218155 1.453891 -1.228524
	C -5.507942 0.088911 -1.288748
	C -4.745493 -0.808322 -0.541828
	C -3.700124 -0.345616 0.260122
	C -3.401644 1.019053 0.327498
	C -4.173453 1.911891 -0.427487
	H -5.806828 2.159995 -1.804238
	H -6.319850 -0.269393 -1.911876
	H -4.960650 -1.870668 -0.584754
	H -3.096301 -1.044666 0.827596
	H -3.951607 2.973726 -0.384872
	C -2.262804 1.525426 1.188555
	H -1.851679 0.684465 1.765379
	H -2.653646 2.227231 1.939533
	C -1.168742 2.186920 0.418775
	H -0.419424 2.779149 0.930259
	H -1.045563 2.003056 -0.641282
	IM3
	E	H	G
	-985.477	-985.003	-985.086
	0 2
	C -2.064029 2.953095 1.125643
	C -2.079074 1.665633 0.586334
	C -3.002655 1.320120 -0.401706
	C -3.914006 2.286992 -0.841668
	C -3.900663 3.573299 -0.306858
	C -2.973344 3.911379 0.681139
	H -1.341593 3.204391 1.894317
	H -1.374246 0.924318 0.942236
	H -4.642614 2.028671 -1.604183
	H -4.615879 4.309835 -0.655968
	H -2.963785 4.910629 1.101434
	C -3.030823 -0.062756 -1.034721
	H -2.616242 -0.004952 -2.042954
	H -4.065934 -0.367650 -1.182521
	N -2.326417 -1.115058 -0.299489
	C -3.057396 -1.918295 0.750590
	C -2.226156 -1.954809 2.048861
	H -2.766547 -2.528925 2.806008
	H -1.255197 -2.418005 1.892494
	H -2.079854 -0.941541 2.431793
	C -3.326850 -3.338921 0.220032
	H -3.900778 -3.906428 0.958234
	H -3.911965 -3.291597 -0.702910
	H -2.394965 -3.864068 0.019278
	C -4.408593 -1.262908 1.095002
	H -5.123746 -1.310506 0.271807
	H -4.844768 -1.813527 1.930644
	H -4.293037 -0.222363 1.403332
	C -1.033063 -1.446132 -0.656507
	O -0.473408 -2.482836 -0.256346
	C 1.089052 -0.838107 -1.947429
	C -0.285837 -0.508586 -1.494092
	H 1.203112 -1.920908 -2.039946
	H -0.638830 0.503309 -1.646265
	H 1.270622 -0.385690 -2.929400
	C 6.098240 1.648148 0.325748
	C 6.491541 0.864085 1.410861
	C 5.954795 -0.414917 1.564777
	C 5.031626 -0.902827 0.640253
	C 4.628557 -0.126295 -0.453314
	C 5.174509 1.155181 -0.595987
	H 6.512718 2.641859 0.195084
	H 7.211332 1.244210 2.127037
	H 6.257120 -1.033572 2.402726
	H 4.619477 -1.899259 0.765952
	H 4.875064 1.770533 -1.438797
	C 3.588982 -0.637905 -1.422236
	H 3.686205 -1.722903 -1.533373
	H 3.755373 -0.199589 -2.411879
	C 2.158170 -0.309046 -0.959052
	H 2.052004 0.775224 -0.846595
	H 1.981246 -0.751967 0.025590
	IM4
	E	H	G
	-985.476	-985.003	-985.087
	0 2
	C 4.432881 2.159096 1.194882
	C 3.533197 1.186035 0.755995
	C 3.105855 1.161616 -0.572376
	C 3.594552 2.129700 -1.457235
	C 4.491035 3.103249 -1.022205
	C 4.914348 3.121061 0.308612
	H 4.757382 2.162420 2.229601
	H 3.168141 0.436043 1.447116
	H 3.274395 2.117790 -2.494786
	H 4.863166 3.844404 -1.720856
	H 5.614774 3.875583 0.648241
	C 2.105749 0.134989 -1.080731
	H 2.421310 -0.218438 -2.061951
	H 1.148688 0.627383 -1.263532
	N 1.880572 -1.022397 -0.211325
	C 2.719931 -2.264072 -0.392960
	C 1.913797 -3.324131 -1.166026
	H 2.533451 -4.208449 -1.340473
	H 1.026893 -3.619472 -0.607907
	H 1.604553 -2.928601 -2.137950
	C 3.167309 -2.795616 0.983449
	H 3.802344 -3.673494 0.839275
	H 3.752563 -2.036035 1.508522
	H 2.320320 -3.079608 1.602459
	C 4.000278 -1.940954 -1.187936
	H 4.571520 -1.132240 -0.729055
	H 4.626877 -2.834836 -1.193626
	H 3.800882 -1.683990 -2.229614
	C 0.774507 -1.040924 0.619451
	O 0.332809 -2.090756 1.119527
	C -1.152384 0.277775 1.671550
	C 0.145257 0.236901 0.950297
	H -1.249093 -0.606006 2.307735
	H 0.611307 1.173625 0.674806
	H -1.194833 1.167817 2.308493
	C -2.353274 0.312296 0.692830
	H -2.317396 -0.573237 0.050469
	H -2.271315 1.185499 0.037017
	C -3.701577 0.353625 1.434838
	H -3.728626 1.238627 2.079137
	H -3.772954 -0.520444 2.090492
	C -4.873212 0.376831 0.482047
	C -5.424121 -0.815510 -0.003943
	C -5.403210 1.589298 0.024202
	C -6.475890 -0.798576 -0.919681
	H -5.026613 -1.764821 0.341505
	C -6.455173 1.612030 -0.891648
	H -4.989989 2.523471 0.391883
	C -6.995350 0.416790 -1.367645
	H -6.891661 -1.732990 -1.280641
	H -6.854753 2.561670 -1.230532
	H -7.814845 0.432115 -2.077365
	TS3
	n= -462 cm-1
	E	H	G
	-985.459	-984.987	-985.067
	0 2
	C 2.106140 2.994957 1.499255
	C 2.478405 1.760553 1.004282
	C 2.349829 1.453212 -0.390533
	C 2.023918 2.542184 -1.257364
	C 1.652767 3.774518 -0.748234
	C 1.672847 4.012239 0.633510
	H 2.168701 3.185714 2.565213
	H 2.822516 0.982649 1.677362
	H 2.012869 2.370965 -2.328717
	H 1.358446 4.567404 -1.427345
	H 1.382555 4.979073 1.027069
	C 3.139385 0.268140 -0.945880
	H 4.194811 0.414164 -0.725844
	H 3.033574 0.234451 -2.036733
	N 2.671664 -0.979034 -0.324709
	C 3.559774 -2.165173 -0.091424
	C 2.929551 -3.405633 -0.752886
	H 3.577510 -4.272577 -0.599670
	H 1.951370 -3.625256 -0.329006
	H 2.820118 -3.245054 -1.829057
	C 3.737535 -2.376474 1.422957
	H 4.405930 -3.222712 1.605172
	H 4.179847 -1.486456 1.879354
	H 2.779111 -2.575953 1.900301
	C 4.940388 -1.934962 -0.727753
	H 5.497219 -1.135374 -0.234955
	H 5.523637 -2.851820 -0.620323
	H 4.865271 -1.709326 -1.794249
	C 1.351325 -0.970101 0.023808
	O 0.790737 -1.833291 0.709351
	C -0.519778 0.787621 0.288608
	C 0.638810 0.235069 -0.479947
	H -0.346246 0.654717 1.360390
	H 0.546211 0.272967 -1.564660
	H -0.576465 1.867524 0.103797
	C -1.861960 0.140741 -0.098903
	H -1.804094 -0.938229 0.069794
	H -2.043554 0.287067 -1.169959
	C -3.041509 0.725178 0.700000
	H -3.086141 1.806895 0.533943
	H -2.855363 0.575245 1.768846
	C -4.359165 0.093773 0.317657
	C -4.790771 -1.089142 0.930880
	C -5.154699 0.645893 -0.693661
	C -5.982642 -1.703029 0.546737
	H -4.187091 -1.531113 1.717546
	C -6.347907 0.036176 -1.081989
	H -4.837053 1.563630 -1.179013
	C -6.766279 -1.142095 -0.462767
	H -6.300908 -2.616759 1.036808
	H -6.951635 0.482277 -1.864888
	H -7.694471 -1.616414 -0.761135
	IM5
	E	H	G
	-985.482	-985.009	-985.089
	0 2
	C 2.357322 3.063780 1.418332
	C 2.293264 1.746011 1.073866
	C 2.013466 1.283959 -0.333140
	C 1.913587 2.429760 -1.295191
	C 1.975888 3.735443 -0.902551
	C 2.186626 4.088377 0.453709
	H 2.551126 3.336303 2.450875
	H 2.435101 0.975235 1.824374
	H 1.753966 2.178208 -2.339229
	H 1.868145 4.521204 -1.643363
	H 2.233820 5.129762 0.746918
	C 3.084576 0.235143 -0.762415
	H 4.067332 0.503761 -0.381325
	H 3.140786 0.172299 -1.856293
	N 2.602195 -1.023062 -0.183303
	C 3.426457 -2.268362 -0.095542
	C 2.909519 -3.285342 -1.129390
	H 3.507508 -4.199406 -1.085031
	H 1.868396 -3.541401 -0.932999
	H 2.986721 -2.874023 -2.139794
	C 3.333255 -2.836752 1.331610
	H 3.962271 -3.727322 1.412801
	H 3.687272 -2.098081 2.055862
	H 2.308413 -3.107023 1.579512
	C 4.896299 -1.942070 -0.399484
	H 5.314071 -1.241324 0.327034
	H 5.474811 -2.866390 -0.341454
	H 5.026747 -1.530192 -1.402747
	C 1.255648 -0.997243 0.022515
	O 0.562923 -1.923215 0.437844
	C -0.473310 0.883840 0.420222
	C 0.729163 0.380997 -0.378040
	H -0.305953 0.699712 1.486463
	H 0.442292 0.288522 -1.435598
	H -0.533193 1.971405 0.298572
	C -1.799082 0.251386 -0.012803
	H -1.728091 -0.836004 0.069587
	H -1.982952 0.479309 -1.069962
	C -2.989160 0.754181 0.823713
	H -3.043419 1.846102 0.753895
	H -2.810218 0.512751 1.877151
	C -4.299652 0.149120 0.378108
	C -4.716010 -1.095833 0.866256
	C -5.103067 0.792150 -0.571120
	C -5.900472 -1.681872 0.420606
	H -4.105931 -1.608810 1.603340
	C -6.289001 0.210746 -1.020756
	H -4.797205 1.758726 -0.959558
	C -6.692066 -1.030018 -0.526216
	H -6.206814 -2.645150 0.813884
	H -6.898756 0.727369 -1.754080
	H -7.614499 -1.482794 -0.872190
	trans-3a
	E	H	G
	-1541.82	-1541.14	-1541.25
	0 1
	C -1.262512 0.696626 0.984809
	C -0.105339 1.358522 0.910037
	C 0.775055 1.393650 -0.318556
	C 0.130280 0.691750 -1.481950
	C -1.020434 0.016453 -1.410512
	C -1.841598 -0.113777 -0.150235
	H -1.846208 0.719818 1.902058
	H 0.256100 1.912197 1.774617
	H 0.675652 0.729721 -2.424037
	H -1.418089 -0.483944 -2.290584
	C 1.139992 2.866824 -0.647613
	H 0.301244 3.534595 -0.450763
	H 1.424960 2.970903 -1.704167
	N 2.279918 3.153190 0.234132
	C 2.831916 4.524907 0.456652
	C 4.168444 4.656841 -0.299660
	H 4.583702 5.659382 -0.153172
	H 4.891901 3.923823 0.063066
	H 4.016505 4.501912 -1.373423
	C 3.028361 4.751385 1.967799
	H 3.400482 5.766652 2.140830
	H 2.074352 4.639190 2.493865
	H 3.742835 4.039011 2.381309
	C 1.843686 5.576714 -0.074082
	H 0.885002 5.534834 0.451962
	H 2.272418 6.569021 0.092306
	H 1.663073 5.468449 -1.147768
	C 2.934963 2.010272 0.589802
	O 3.971769 1.938334 1.259001
	C 2.228968 -0.466560 0.829677
	C 2.191369 0.815506 -0.008768
	H 2.040156 -0.210732 1.878027
	H 2.678157 0.633014 -0.978650
	H 1.395125 -1.106477 0.511838
	C 3.745657 -1.946259 -0.638534
	C 3.543822 -1.255943 0.726818
	H 4.386043 -0.586025 0.928880
	H 3.556864 -2.027286 1.507107
	H 2.904252 -2.626009 -0.822858
	H 3.727535 -1.198218 -1.440097
	C 5.048554 -2.711203 -0.704421
	C 6.245057 -2.057742 -1.040467
	C 5.102932 -4.076955 -0.387043
	C 7.460963 -2.747144 -1.059641
	H 6.221179 -0.999204 -1.289322
	C 6.316483 -4.772530 -0.404723
	H 4.185824 -4.600194 -0.126222
	C 7.501086 -4.109294 -0.741176
	H 8.374877 -2.222987 -1.325475
	H 6.335651 -5.830838 -0.159155
	H 8.444306 -4.647758 -0.758044
	N -3.205457 0.359972 -0.435785
	C -4.229622 -0.368128 -0.166637
	C -4.161929 -1.715569 0.497961
	C -3.863278 -1.824051 1.863533
	C -4.398761 -2.879370 -0.247875
	C -3.795405 -3.079731 2.473780
	H -3.688395 -0.925705 2.448101
	C -4.320028 -4.135018 0.359824
	H -4.641661 -2.799071 -1.303687
	C -4.020034 -4.237710 1.722578
	H -3.566072 -3.152046 3.532812
	H -4.496321 -5.030661 -0.228569
	H -3.963863 -5.213488 2.195815
	C -5.583978 0.141873 -0.536896
	C -5.719589 1.210077 -1.443516
	C -6.744958 -0.426615 0.014858
	C -6.980367 1.697562 -1.782074
	H -4.825472 1.645016 -1.876347
	C -8.008970 0.067392 -0.320436
	H -6.662029 -1.251678 0.714266
	C -8.131445 1.129139 -1.220154
	H -7.068878 2.518297 -2.488049
	H -8.895045 -0.379178 0.121012
	H -9.113388 1.509996 -1.485453
	H -1.844231 -1.174510 0.148567
	cis-3a
	E	H	G
	-1541.82	-1541.14	-1541.24
	0 1
	C 1.044319 -2.483449 -0.965386
	C 2.192668 -1.837758 -0.777112
	C 2.442530 -0.900679 0.382644
	C 1.403296 -1.069883 1.453366
	C 0.244285 -1.694757 1.262708
	C -0.153388 -2.297626 -0.064717
	H 0.912909 -3.135491 -1.823548
	H 3.011483 -1.961264 -1.480750
	H 1.620476 -0.611557 2.414827
	H -0.492688 -1.745668 2.056599
	C 3.881766 -1.117870 0.912849
	H 4.158968 -2.169883 0.883978
	H 3.972261 -0.765014 1.947886
	N 4.714944 -0.313985 0.010526
	C 6.207677 -0.390881 -0.027408
	C 6.792578 0.855181 0.662277
	H 7.884820 0.810180 0.652399
	H 6.477380 1.763794 0.148982
	H 6.461394 0.905507 1.703410
	C 6.672305 -0.478973 -1.491879
	H 7.761229 -0.571137 -1.525347
	H 6.237308 -1.358924 -1.973488
	H 6.377686 0.407416 -2.050622
	C 6.681934 -1.649880 0.713834
	H 6.302930 -2.561117 0.245161
	H 7.772724 -1.683859 0.675768
	H 6.385873 -1.644365 1.765271
	C 4.000524 0.698815 -0.555451
	O 4.439798 1.585441 -1.283370
	C 1.506494 1.103891 -1.108466
	C 2.544113 0.588533 -0.096806
	H 2.040463 1.429215 -2.005625
	H 2.509213 1.210793 0.809287
	H 0.849360 0.283222 -1.402682
	C -0.303739 1.884650 0.549463
	C 0.636882 2.267772 -0.609242
	H 1.271757 3.108335 -0.304035
	H 0.026274 2.628290 -1.444692
	H -0.882291 1.008400 0.251797
	H 0.290534 1.580790 1.416978
	C -1.231544 3.008551 0.945167
	C -0.766541 4.086197 1.710869
	C -2.569308 3.017688 0.531697
	C -1.610268 5.142392 2.052633
	H 0.267060 4.094337 2.043721
	C -3.417959 4.072472 0.870660
	H -2.949354 2.193316 -0.061014
	C -2.941801 5.139902 1.631980
	H -1.230845 5.965410 2.648761
	H -4.451155 4.057611 0.540345
	H -3.600076 5.959568 1.897768
	N -1.068948 -1.356782 -0.740290
	C -2.337433 -1.429791 -0.604778
	C -3.040061 -2.467370 0.222668
	C -3.254520 -2.258395 1.588410
	C -3.480902 -3.655392 -0.368570
	C -3.893390 -3.231234 2.356430
	H -2.929722 -1.331345 2.047334
	C -4.114657 -4.629817 0.401426
	H -3.324432 -3.816842 -1.429417
	C -4.321843 -4.419731 1.765109
	H -4.056584 -3.060033 3.414417
	H -4.447587 -5.550802 -0.063641
	H -4.816641 -5.176736 2.362772
	C -3.171449 -0.398615 -1.289064
	C -2.592475 0.458568 -2.240276
	C -4.526233 -0.234507 -0.970400
	C -3.347073 1.454659 -2.846407
	H -1.544587 0.336561 -2.481529
	C -5.280052 0.772958 -1.573097
	H -4.991561 -0.885031 -0.240319
	C -4.694177 1.619911 -2.511282
	H -2.885351 2.111025 -3.575323
	H -6.323655 0.894888 -1.306325
	H -5.279421 2.403539 -2.978835
	H -0.641856 -3.264469 0.111960
	TS4
	n= - 541 cm-1
	E	H	G
	-2040.74	-2039.89	-2040.02
	0 2
	C -0.293069 -1.577233 -0.407780
	C 0.695667 -1.089934 0.357884
	C 1.725193 -0.113365 -0.150870
	C 1.666597 0.027342 -1.642666
	C 0.665777 -0.460951 -2.392591
	C -0.467613 -1.153224 -1.791051
	H -1.021000 -2.262652 0.009469
	H 0.765980 -1.380125 1.401151
	H 2.480880 0.572692 -2.110679
	H 0.666477 -0.313514 -3.465697
	C 1.514121 1.261838 0.552724
	H 0.457009 1.475431 0.674984
	H 1.966574 2.068009 -0.036378
	N 2.187991 1.099456 1.842031
	C 1.982851 2.017088 3.004184
	C 3.288176 2.785923 3.276573
	H 3.147055 3.470565 4.117008
	H 4.100223 2.100675 3.518103
	H 3.572405 3.373817 2.399271
	C 1.565495 1.183327 4.228134
	H 1.394470 1.842509 5.083488
	H 0.637741 0.644372 4.017752
	H 2.339407 0.462853 4.490023
	C 0.865466 3.022100 2.681892
	H -0.095629 2.530497 2.518855
	H 0.752523 3.696715 3.533113
	H 1.105395 3.630403 1.806453
	C 3.140747 0.128068 1.793095
	O 3.885599 -0.211825 2.709220
	C 3.549283 -1.943931 0.298475
	C 3.144879 -0.469678 0.381553
	H 3.035684 -2.499235 1.088346
	H 3.858027 0.140294 -0.188423
	H 3.182604 -2.346911 -0.652895
	C 5.856075 -1.724972 -0.826513
	C 5.060517 -2.194015 0.407488
	H 5.445731 -1.699983 1.303092
	H 5.232963 -3.267530 0.540026
	H 5.475354 -2.239978 -1.714976
	H 5.694364 -0.654801 -0.989753
	C 7.337078 -1.983772 -0.678582
	C 8.152468 -1.080080 0.014614
	C 7.920204 -3.151484 -1.183998
	C 9.511321 -1.333859 0.197075
	H 7.716516 -0.169421 0.413938
	C 9.279635 -3.410697 -1.004616
	H 7.303955 -3.862938 -1.724969
	C 10.080517 -2.502174 -0.312433
	H 10.126135 -0.619723 0.734091
	H 9.712847 -4.319907 -1.407201
	H 11.137379 -2.700457 -0.173647
	H -1.022214 -1.824448 -2.434867
	N -1.926767 0.116924 -1.768477
	O -4.546508 0.350881 -2.228026
	C -1.748888 1.342812 -1.223505
	C -4.188494 -0.473753 -1.425896
	C -6.561286 -1.052078 -0.740075
	H -6.689966 -0.045272 -0.333740
	H -6.869887 -1.013173 -1.787043
	C -1.017533 2.272910 -2.087952
	C -1.015839 2.100045 -3.488720
	H -1.606898 1.301034 -3.916454
	C -0.278505 2.942810 -4.311403
	C -2.250673 0.904366 1.211668
	H -1.835104 -0.087448 1.118827
	C -2.736439 1.332976 2.441657
	H -2.695883 0.662606 3.293008
	C -3.263121 2.617785 2.587975
	H -3.640269 2.949014 3.548649
	C -3.300838 3.470316 1.483375
	H -3.717324 4.466797 1.579032
	H -0.296111 2.791934 -5.385164
	C 0.475025 3.984340 -3.765090
	H 1.051452 4.639468 -4.408147
	C 0.469034 4.181147 -2.381412
	H 1.048127 4.987500 -1.945172
	C -0.267210 3.342496 -1.554905
	H -0.246044 3.501312 -0.484974
	C -2.264846 1.758093 0.090168
	C -2.810628 3.047430 0.252326
	H -2.857538 3.715268 -0.598993
	O -2.896573 -0.674915 -1.049993
	C -5.075953 -1.434277 -0.666979
	H -4.731942 -1.479426 0.369536
	H -4.913915 -2.432723 -1.087571
	C -7.419703 -2.033539 0.024442
	C -7.960175 -3.158348 -0.609278
	C -7.656071 -1.860239 1.393352
	C -8.717655 -4.086969 0.104690
	H -7.789287 -3.305539 -1.671138
	C -8.412793 -2.785784 2.111592
	H -7.246723 -0.991225 1.899118
	C -8.945878 -3.903775 1.468875
	H -9.132036 -4.950222 -0.404377
	H -8.588993 -2.632458 3.170611
	H -9.536734 -4.622931 2.024848
	IM6
	E	H	G
	-2040.75	-2039.9	-2040.04
	0 2
	C -0.336292 -1.523711 -0.389526
	C 0.694550 -1.106814 0.342330
	C 1.721235 -0.115081 -0.153000
	C 1.648154 0.019011 -1.649576
	C 0.599369 -0.366018 -2.378156
	C -0.634438 -0.973244 -1.759767
	H -1.046168 -2.233897 0.017665
	H 0.816265 -1.475277 1.355734
	H 2.504316 0.474821 -2.137979
	H 0.601985 -0.232032 -3.452950
	C 1.509551 1.253692 0.557713
	H 0.453085 1.467601 0.683772
	H 1.961742 2.064925 -0.024633
	N 2.185930 1.083461 1.847253
	C 1.983525 1.993241 3.016967
	C 3.289631 2.759098 3.295244
	H 3.148653 3.437223 4.140992
	H 4.101244 2.071538 3.531564
	H 3.574356 3.353783 2.422696
	C 1.566604 1.151108 4.235583
	H 1.396732 1.804536 5.095591
	H 0.638312 0.614269 4.022258
	H 2.340293 0.428365 4.491849
	C 0.866852 3.001649 2.703417
	H -0.094719 2.511979 2.537138
	H 0.755098 3.669923 3.559798
	H 1.106623 3.616165 1.832277
	C 3.138099 0.112260 1.790446
	O 3.884573 -0.233633 2.703445
	C 3.547174 -1.949199 0.282124
	C 3.138929 -0.475947 0.373415
	H 3.036655 -2.511077 1.069112
	H 3.852456 0.137888 -0.192209
	H 3.181402 -2.348465 -0.671272
	C 5.854957 -1.721233 -0.840335
	C 5.058806 -2.198294 0.390037
	H 5.442968 -1.709640 1.289009
	H 5.231807 -3.272526 0.515968
	H 5.474077 -2.229706 -1.732513
	H 5.693990 -0.649807 -0.995978
	C 7.335829 -1.982189 -0.694173
	C 8.151839 -1.084139 0.005602
	C 7.918298 -3.146447 -1.208307
	C 9.510593 -1.339983 0.185953
	H 7.716464 -0.176205 0.411698
	C 9.277633 -3.407708 -1.031077
	H 7.301625 -3.853541 -1.754494
	C 10.079115 -2.504770 -0.332311
	H 10.125858 -0.630155 0.728137
	H 9.710302 -4.314124 -1.440492
	H 11.135903 -2.704607 -0.195200
	H -1.022744 -1.762902 -2.408961
	N -1.817287 0.029596 -1.719385
	O -4.514096 0.375621 -2.227563
	C -1.694067 1.339557 -1.197744
	C -4.166465 -0.465108 -1.440694
	C -6.555210 -1.039844 -0.748636
	H -6.687575 -0.036100 -0.336062
	H -6.864087 -0.995793 -1.795452
	C -1.018135 2.282724 -2.071429
	C -1.013553 2.121710 -3.475861
	H -1.594455 1.318509 -3.910635
	C -0.280357 2.974712 -4.291526
	C -2.254143 0.884659 1.217217
	H -1.844205 -0.109442 1.127229
	C -2.739224 1.312002 2.447461
	H -2.702572 0.636738 3.295315
	C -3.258611 2.599099 2.601612
	H -3.635351 2.928298 3.563102
	C -3.291039 3.453963 1.496971
	H -3.706556 4.450950 1.593706
	H -0.297327 2.830776 -5.366355
	C 0.474237 4.013289 -3.739510
	H 1.053785 4.669888 -4.378071
	C 0.466397 4.200831 -2.353651
	H 1.047857 5.002001 -1.910717
	C -0.270343 3.358349 -1.534270
	H -0.244207 3.506042 -0.462908
	C -2.250096 1.740983 0.092522
	C -2.800388 3.034299 0.265455
	H -2.846908 3.706854 -0.582176
	O -2.875441 -0.719662 -1.072099
	C -5.066895 -1.418056 -0.677352
	H -4.723335 -1.461954 0.359288
	H -4.905189 -2.417885 -1.094754
	C -7.415586 -2.028690 0.009527
	C -7.959167 -3.148124 -0.632110
	C -7.654472 -1.865684 1.379705
	C -8.718522 -4.081248 0.074723
	H -7.788840 -3.288271 -1.695018
	C -8.412981 -2.795711 2.090872
	H -7.245012 -1.001049 1.892829
	C -8.946973 -3.908643 1.440220
	H -9.133841 -4.939865 -0.441375
	H -8.589458 -2.649483 3.150847
	H -9.538612 -4.631390 1.990682
	TS5
	n= - 375 cm-1
	E	H	G
	-2040.75	-2039.89	-2040.03
	0 2
	C -0.162473 -0.709434 -0.441298
	C 0.922959 -1.306437 0.041322
	C 1.973472 -0.618732 0.874813
	C 1.688876 0.845874 1.015785
	C 0.618884 1.463976 0.520423
	C -0.483740 0.748134 -0.222807
	H -0.865037 -1.275786 -1.039817
	H 1.088619 -2.359330 -0.168145
	H 2.443544 1.429675 1.536903
	H 0.513297 2.534478 0.639178
	C 2.093250 -1.331069 2.249785
	H 1.119128 -1.657576 2.607542
	H 2.529599 -0.657835 2.998141
	N 2.983919 -2.465945 1.978756
	C 3.209615 -3.589728 2.939605
	C 4.606523 -3.438363 3.568907
	H 4.784040 -4.246596 4.283232
	H 5.381422 -3.474987 2.803120
	H 4.683002 -2.486777 4.102529
	C 3.083865 -4.927950 2.190104
	H 3.211595 -5.754884 2.893814
	H 2.093581 -5.013424 1.734583
	H 3.837146 -5.012128 1.408929
	C 2.147325 -3.546227 4.048249
	H 1.138991 -3.672296 3.647188
	H 2.336006 -4.369344 4.740516
	H 2.186611 -2.615949 4.619376
	C 3.775117 -2.234677 0.893193
	O 4.664071 -2.968360 0.468139
	C 3.542720 -0.766775 -1.222539
	C 3.396878 -0.877519 0.297794
	H 3.131799 -1.667961 -1.686180
	H 4.071108 -0.159259 0.783123
	H 2.921918 0.068585 -1.566720
	C 5.549842 0.837356 -1.385097
	C 4.985405 -0.560513 -1.706283
	H 5.628320 -1.326972 -1.266179
	H 5.019529 -0.704114 -2.791578
	H 4.911195 1.596317 -1.849423
	H 5.514423 1.014587 -0.305491
	C 6.972632 0.999336 -1.866281
	C 8.044589 0.548352 -1.085544
	C 7.252126 1.555212 -3.120072
	C 9.358029 0.650682 -1.542227
	H 7.846027 0.113596 -0.110671
	C 8.564622 1.660294 -3.582307
	H 6.434128 1.911103 -3.738794
	C 9.623092 1.207533 -2.794486
	H 10.174209 0.298472 -0.920797
	H 8.760057 2.097457 -4.555500
	H 10.643806 1.290079 -3.150672
	H -0.641303 1.219850 -1.197321
	N -1.728505 0.867227 0.592663
	O -3.173729 0.928336 -1.797669
	C -2.309577 2.037037 0.989682
	C -3.435475 0.032346 -1.027293
	C -5.214180 -0.900223 -2.590078
	H -5.614051 0.107944 -2.721250
	H -4.463606 -1.047339 -3.370742
	C -1.894740 3.350781 0.472475
	C -1.731314 3.611903 -0.901177
	H -1.985899 2.844332 -1.617028
	C -1.293264 4.859257 -1.337421
	C -3.373484 0.810290 2.891561
	H -2.614846 0.044583 2.793377
	C -4.360629 0.697969 3.861363
	H -4.366308 -0.161267 4.522991
	C -5.340526 1.686796 3.993344
	H -6.110699 1.595453 4.750628
	C -5.319545 2.791777 3.139653
	H -6.080496 3.559313 3.226489
	H -1.184658 5.043742 -2.400524
	C -1.007558 5.872636 -0.421318
	H -0.662963 6.840749 -0.766313
	C -1.174527 5.630399 0.944439
	H -0.955141 6.409414 1.665966
	C -1.613268 4.387769 1.385853
	H -1.725479 4.201739 2.447444
	C -3.332233 1.925723 2.026871
	C -4.331806 2.911151 2.168184
	H -4.336608 3.764955 1.501875
	O -2.792836 -0.203747 0.129028
	C -4.536249 -0.994926 -1.215614
	H -5.263001 -0.840506 -0.411481
	H -4.112294 -1.989911 -1.054145
	C -6.318010 -1.923292 -2.728855
	C -6.053026 -3.198508 -3.241538
	C -7.620466 -1.630831 -2.306921
	C -7.061872 -4.157667 -3.331308
	H -5.049156 -3.440430 -3.576503
	C -8.632521 -2.586446 -2.394349
	H -7.843500 -0.645333 -1.909990
	C -8.355879 -3.854627 -2.906612
	H -6.838439 -5.138956 -3.735342
	H -9.636427 -2.340145 -2.066324
	H -9.141890 -4.597940 -2.977815
	IM7
	E	H	G
	-2040.77	-2039.92	-2040.06
	0 2
	C -0.065579 -0.871548 0.182876
	C 1.069691 -1.499451 0.472128
	C 2.234638 -0.864524 1.188982
	C 1.914520 0.533009 1.627337
	C 0.794353 1.185051 1.320944
	C -0.326769 0.575871 0.512264
	H -0.869409 -1.387721 -0.325178
	H 1.194404 -2.539497 0.183745
	H 2.686337 1.043197 2.198403
	H 0.656838 2.209180 1.645959
	C 2.671857 -1.772652 2.368604
	H 1.811624 -2.237286 2.846136
	H 3.216503 -1.193133 3.124431
	N 3.547162 -2.768423 1.738234
	C 4.022332 -4.008669 2.425683
	C 5.507884 -3.840703 2.793590
	H 5.868893 -4.735372 3.307683
	H 6.112246 -3.686026 1.899707
	H 5.640949 -2.984974 3.461559
	C 3.818174 -5.214138 1.491039
	H 4.129674 -6.129558 2.001248
	H 2.762055 -5.310592 1.225086
	H 4.400666 -5.105309 0.577973
	C 3.206329 -4.237453 3.706932
	H 2.145541 -4.382683 3.489958
	H 3.574014 -5.142864 4.194169
	H 3.312089 -3.412461 4.414987
	C 4.087857 -2.298389 0.578738
	O 4.911520 -2.873467 -0.128532
	C 3.345435 -0.542426 -1.166426
	C 3.522800 -0.903176 0.310653
	H 2.901890 -1.394287 -1.689201
	H 4.242121 -0.213933 0.772852
	H 2.617673 0.274467 -1.234986
	C 5.172747 1.250411 -1.433889
	C 4.642152 -0.127387 -1.876535
	H 5.408268 -0.888592 -1.707965
	H 4.460663 -0.095362 -2.956223
	H 4.405230 2.007803 -1.625302
	H 5.351841 1.250856 -0.353963
	C 6.451215 1.624442 -2.146440
	C 7.683957 1.126736 -1.704585
	C 6.432801 2.433987 -3.287876
	C 8.864437 1.429719 -2.381652
	H 7.716618 0.496444 -0.821111
	C 7.611343 2.740916 -3.969538
	H 5.486774 2.829250 -3.644751
	C 8.832235 2.239194 -3.518609
	H 9.809026 1.036845 -2.021387
	H 7.575671 3.372841 -4.850342
	H 9.749350 2.477888 -4.045361
	H -0.442817 1.118497 -0.432686
	N -1.600621 0.692159 1.243528
	O -2.942025 0.467920 -1.285373
	C -2.239687 1.761310 1.533204
	C -3.472801 -0.415635 -0.614829
	C -4.961990 -1.039194 -2.608476
	H -4.971696 0.016746 -2.886460
	H -4.117296 -1.497719 -3.129314
	C -1.767640 3.121443 1.127015
	C -1.685239 3.446311 -0.231769
	H -1.978778 2.710643 -0.970905
	C -1.256861 4.716148 -0.613500
	C -3.752114 0.547837 3.116804
	H -3.001487 -0.227630 3.189106
	C -4.945165 0.449894 3.821423
	H -5.125318 -0.407703 4.459337
	C -5.911293 1.453552 3.709148
	H -6.842765 1.373431 4.258009
	C -5.674018 2.560556 2.895060
	H -6.421557 3.339876 2.803523
	H -1.205424 4.971359 -1.665707
	C -0.897544 5.656266 0.353048
	H -0.556249 6.640093 0.052008
	C -0.985079 5.332960 1.708153
	H -0.712183 6.063403 2.460915
	C -1.430546 4.071994 2.096584
	H -1.510065 3.819862 3.147855
	C -3.504053 1.660387 2.297527
	C -4.472523 2.669590 2.198853
	H -4.291992 3.530877 1.567688
	O -3.101229 -0.839067 0.546963
	C -4.740884 -1.151517 -1.091923
	H -5.578416 -0.701134 -0.548395
	H -4.692010 -2.197132 -0.780465
	C -6.252623 -1.706961 -3.021476
	C -6.276389 -3.054986 -3.398526
	C -7.462059 -1.001171 -2.994248
	C -7.474349 -3.682039 -3.741369
	H -5.347684 -3.616367 -3.426768
	C -8.662283 -1.623373 -3.335903
	H -7.460941 0.045559 -2.706371
	C -8.672420 -2.967792 -3.710477
	H -7.471652 -4.725988 -4.035231
	H -9.587982 -1.058773 -3.313406
	H -9.604251 -3.452662 -3.978905
	TS6
	n= -148 cm-1
	E	H	G
	-2040.77	-2039.92	-2040.06
	0 2
	C 0.378541 1.128144 -0.507566
	C 1.239059 0.113770 -0.512385
	C 2.147100 -0.225972 0.644456
	C 2.109083 0.832876 1.710413
	C 1.247616 1.848011 1.723423
	C 0.183710 2.044496 0.674307
	H -0.273956 1.297412 -1.355202
	H 1.293820 -0.537588 -1.379824
	H 2.834637 0.727129 2.513379
	H 1.261015 2.567361 2.536946
	C 1.741849 -1.617505 1.207258
	H 0.662078 -1.740661 1.192419
	H 2.099814 -1.738546 2.237526
	N 2.413455 -2.561653 0.304789
	C 2.082687 -4.016564 0.222587
	C 3.261110 -4.834648 0.781386
	H 3.026874 -5.901711 0.738917
[truncated: 231 more rows]
